# Supplementary material for: Identification of Thyroid Carcinoma Related Genes with mRMR and Shortest Path Approaches
Source: PLoS One. 2014 Apr 9;9(4):e94022. doi: 10.1371/journal.pone.0094022 (PMC3981740; doi:10.1371/journal.pone.0094022)
Supplement: Table S1 — Prediction accuracy of three validation methods. (XLSX) [file pone.0094022.s001.xlsx]

## Sheet: prediction_10
Table S1.prediction accuracy of three validation methods
num.feature	leave.one.out	10.fold	stratified.10.fold
2	0.409524	0.674545	0.754747
3	0.447619	0.760909	0.830606
4	0.780952	0.850909	0.828384
5	0.780952	0.857273	0.87601
6	0.8	0.884545	0.884192
7	0.819048	0.839091	0.877475
8	0.838095	0.886364	0.858384
9	0.828571	0.943636	0.906919
10	0.847619	0.857273	0.877273
11	0.790476	0.903636	0.844899
13	0.771429	0.863636	0.86404
14	0.771429	0.914545	0.887525
15	0.780952	0.894545	0.894949
16	0.780952	0.904545	0.895303
17	0.771429	0.913636	0.926061
18	0.742857	0.923636	0.917727
19	0.733333	0.876364	0.878434
20	0.695238	0.924545	0.868434
21	0.704762	0.875455	0.899545
22	0.695238	0.887273	0.88803
23	0.666667	0.895455	0.888788
24	0.67619	0.905455	0.89697
25	0.657143	0.905455	0.946061
26	0.666667	0.856364	0.893081
27	0.666667	0.906364	0.895808
28	0.67619	0.925455	0.914394
29	0.666667	0.923636	0.934343
30	0.67619	0.898182	0.921465
40	0.72381	0.932727	0.935303
50	0.752381	0.922727	0.935303
60	0.752381	0.904545	0.928636
70	0.761905	0.924545	0.925303
80	0.809524	0.932727	0.905303
90	0.809524	0.903636	0.914192
100	0.790476	0.913636	0.922525
100	0.790476	0.913636	0.922525
110	0.8	0.932727	0.910505
120	0.8	0.924545	0.934192
130	0.790476	0.922727	0.93697
140	0.780952	0.934545	0.893081
150	0.780952	0.926364	0.930354
160	0.780952	0.905455	0.934545
170	0.8	0.923636	0.924394
180	0.819048	0.941818	0.920707
190	0.828571	0.913636	0.935152
200	0.828571	0.933636	0.914394
210	0.828571	0.933636	0.925303
220	0.828571	0.922727	0.934394
230	0.819048	0.941818	0.943636
240	0.809524	0.923636	0.932374
250	0.8	0.914545	0.932374
260	0.809524	0.922727	0.930909
300	0.828571	0.924545	0.925303
400	0.828571	0.932727	0.935303
