# Supplementary material for: Identification of Thyroid Carcinoma Related Genes with mRMR and Shortest Path Approaches
Source: PLoS One. 2014 Apr 9;9(4):e94022. doi: 10.1371/journal.pone.0094022 (PMC3981740; doi:10.1371/journal.pone.0094022)
Supplement: Table S2 — GO enrichment of the 25 genes on the shortest paths. (TXT) [file pone.0094022.s002.txt]

Table S2. GO enrichment of the 25 genes on the shortest paths
Category	Term	Count	%	PValue	Genes	List Total	Pop Hits	Pop Total	Fold Enrichment	Bonferroni	Benjamini	FDR
GOTERM_BP_FAT	GO:0010604~positive regulation of macromolecule metabolic process	10	3.4602076124567476	1.4027158659999787E-6	PSMA2, PRKCQ, BCL2, PPARG, UBC, ESR1, TP53, CASK, NFKBIA, CD4	21	857	13528	7.5168083569483795	0.001369515718536607	0.001369515718536607	0.0022096543447758243
GOTERM_CC_FAT	GO:0005829~cytosol	11	3.8062283737024223	5.502714872153399E-6	PSMA2, PPP6C, PLEK, BCL2, BCAR1, PPARG, UBC, TP53, CASK, NFKBIA, CALM2	20	1330	12782	5.28578947368421	6.711077678670518E-4	6.711077678670518E-4	0.006335459816553257
GOTERM_BP_FAT	GO:0044092~negative regulation of molecular function	7	2.422145328719723	6.264785929969587E-6	PSMA2, PLEK, PPARG, UBC, TP53, NFKBIA, CALM2	21	334	13528	13.500998003992015	0.006102021608392794	0.0030556793924712	0.009868367016918622
GOTERM_BP_FAT	GO:0044093~positive regulation of molecular function	8	2.768166089965398	1.306932570154376E-5	PSMA2, PRKCQ, PLEK, BCL2, UBC, TP53, CD4, CALM2	21	586	13528	8.7944092312693	0.012687639208759371	0.004247226463743425	0.020585927570737628
GOTERM_BP_FAT	GO:0030097~hemopoiesis	6	2.0761245674740483	1.938524100694361E-5	PLEK, BCL2, WNT3A, PPARG, TP53, CD4	21	236	13528	16.37772397094431	0.018761337447031345	0.004723699084316912	0.030532912370029308
GOTERM_BP_FAT	GO:0048534~hemopoietic or lymphoid organ development	6	2.0761245674740483	3.088685785595613E-5	PLEK, BCL2, WNT3A, PPARG, TP53, CD4	21	260	13528	14.865934065934066	0.029726148468012803	0.006017208880593206	0.04864451881186893
GOTERM_BP_FAT	GO:0002520~immune system development	6	2.0761245674740483	4.1109733240785745E-5	PLEK, BCL2, WNT3A, PPARG, TP53, CD4	21	276	13528	14.004140786749481	0.03936911161925871	0.006671816435034228	0.06473991035408355
GOTERM_BP_FAT	GO:0040008~regulation of growth	6	2.0761245674740483	1.1215264505332176E-4	PRKCQ, BCL2, BCAR1, PPARG, UBC, TP53	21	341	13528	11.334729786342688	0.10378888929603591	0.01553229287260638	0.17652629169885303
GOTERM_BP_FAT	GO:0051960~regulation of nervous system development	5	1.7301038062283738	1.5945377799256235E-4	BCL2, PPARG, UBC, TP53, ID4	21	192	13528	16.77579365079365	0.144268621950838	0.019286435612632657	0.25088991063313415
GOTERM_BP_FAT	GO:0001558~regulation of cell growth	5	1.7301038062283738	1.6594062722590321E-4	PRKCQ, BCL2, BCAR1, PPARG, TP53	21	194	13528	16.60284732449681	0.1496756769703469	0.01785396684671048	0.2610840468452724
GOTERM_BP_FAT	GO:0060284~regulation of cell development	5	1.7301038062283738	2.0509189262924975E-4	BCL2, PPARG, UBC, TP53, ID4	21	205	13528	15.711962833914052	0.181592851396434	0.01984007607538607	0.32258986613422636
GOTERM_BP_FAT	GO:0010557~positive regulation of macromolecule biosynthetic process	7	2.422145328719723	2.700056732400624E-4	PRKCQ, PPARG, UBC, TP53, CASK, NFKBIA, CD4	21	654	13528	6.8950050968399585	0.23189678652128887	0.023699305234345824	0.42448979259971376
GOTERM_BP_FAT	GO:0032270~positive regulation of cellular protein metabolic process	5	1.7301038062283738	3.344528393883835E-4	PSMA2, BCL2, UBC, NFKBIA, CD4	21	233	13528	13.823829961169016	0.2787829012934664	0.026867072446943308	0.5255607239147086
GOTERM_BP_FAT	GO:0031328~positive regulation of cellular biosynthetic process	7	2.422145328719723	3.4688701236907743E-4	PRKCQ, PPARG, UBC, TP53, CASK, NFKBIA, CD4	21	685	13528	6.5829683698296835	0.2874943280073592	0.02573741367711091	0.5450498767124223
GOTERM_BP_FAT	GO:0002684~positive regulation of immune system process	5	1.7301038062283738	3.6256873090060893E-4	PRKCQ, BCAR1, NCK1, NFKBIA, CD4	21	238	13528	13.533413365346137	0.2983312706966087	0.024989175359905413	0.5696240891782556
GOTERM_BP_FAT	GO:0009891~positive regulation of biosynthetic process	7	2.422145328719723	3.750721876358322E-4	PRKCQ, PPARG, UBC, TP53, CASK, NFKBIA, CD4	21	695	13528	6.488249400479616	0.30685375220063393	0.024138183861601603	0.5892136962332373
GOTERM_BP_FAT	GO:0045449~regulation of transcription	12	4.1522491349480966	3.898142893040246E-4	PRKCQ, BCLAF1, PPARG, UBC, ESR1, TP53, ZBTB5, CASK, NFKBIA, ID4, ZNF551, ZBTB24	21	2601	13528	2.9720437194485636	0.31676937387888926	0.02352650864939454	0.6123060241564837
GOTERM_BP_FAT	GO:0051247~positive regulation of protein metabolic process	5	1.7301038062283738	3.92345720237811E-4	PSMA2, BCL2, UBC, NFKBIA, CD4	21	243	13528	13.254948069762882	0.3184577169489512	0.022300351378188865	0.6162708036484332
GOTERM_BP_FAT	GO:0010033~response to organic substance	7	2.422145328719723	4.5688966900623825E-4	PRKCQ, BCL2, BCAR1, PPARG, ESR1, NFKBIA, CD4	21	721	13528	6.254276467868701	0.36012549716134856	0.02449951607761025	0.7173108498634173
GOTERM_BP_FAT	GO:0032268~regulation of cellular protein metabolic process	6	2.0761245674740483	5.180207952911544E-4	PSMA2, BCL2, NCK1, UBC, NFKBIA, CD4	21	474	13528	8.1543098251959	0.3972407701180912	0.026292254448840424	0.8129195934879818
GOTERM_BP_FAT	GO:0050867~positive regulation of cell activation	4	1.384083044982699	5.536260766700299E-4	PRKCQ, PLEK, NCK1, CD4	21	111	13528	23.214071214071215	0.4178589218677884	0.026689491580499047	0.8685663133261357
GOTERM_BP_FAT	GO:0032535~regulation of cellular component size	5	1.7301038062283738	5.924680515926217E-4	PLEK, BCL2, NCK1, PPARG, TP53	21	271	13528	11.885433140045686	0.43954864378424985	0.02719540019575606	0.9292382453153114
GOTERM_BP_FAT	GO:0043086~negative regulation of catalytic activity	5	1.7301038062283738	6.43333182129663E-4	PSMA2, PLEK, PPARG, UBC, TP53	21	277	13528	11.62798693484614	0.46673606240318133	0.028174517774191	1.0086379956319114
GOTERM_BP_FAT	GO:0007049~cell cycle	7	2.422145328719723	6.762221189936165E-4	PSMA2, PPP6C, BCL2, UBC, TP53, ID4, CALM2	21	776	13528	5.810996563573883	0.48360974463428574	0.0283255475737062	1.0599454327880564
GOTERM_BP_FAT	GO:0042127~regulation of cell proliferation	7	2.422145328719723	7.286085151433058E-4	PRKCQ, BCL2, NCK1, PPARG, TP53, NFKBIA, ID4	21	787	13528	5.729775518847946	0.5093920661233198	0.029235379044620813	1.1416178945912292
GOTERM_BP_FAT	GO:0001775~cell activation	5	1.7301038062283738	7.349189267360221E-4	PLEK, BCL2, NCK1, TP53, CD4	21	287	13528	11.222830595652896	0.5124096939196932	0.02832237445794117	1.1514518136178653
GOTERM_BP_FAT	GO:0043085~positive regulation of catalytic activity	6	2.0761245674740483	7.897532309702816E-4	PSMA2, PLEK, BCL2, UBC, TP53, CD4	21	520	13528	7.432967032967033	0.5378629327696032	0.02925185487580273	1.2368650667947567
GOTERM_BP_FAT	GO:0042110~T cell activation	4	1.384083044982699	8.010069071678167E-4	BCL2, NCK1, TP53, CD4	21	126	13528	20.450491307634163	0.5429202260559649	0.028579842102725128	1.254385928027002
GOTERM_BP_FAT	GO:0042981~regulation of apoptosis	7	2.422145328719723	8.157698892412355E-4	BCLAF1, BCL2, BCAR1, UBC, ESR1, TP53, NFKBIA	21	804	13528	5.608623548922056	0.5494708264733721	0.028074534244172944	1.2773660175042
GOTERM_BP_FAT	GO:0043067~regulation of programmed cell death	7	2.422145328719723	8.595093330298768E-4	BCLAF1, BCL2, BCAR1, UBC, ESR1, TP53, NFKBIA	21	812	13528	5.553366174055829	0.5683333826401578	0.02855344486424305	1.3454215311225037
GOTERM_BP_FAT	GO:0010941~regulation of cell death	7	2.422145328719723	8.763761012099431E-4	BCLAF1, BCL2, BCAR1, UBC, ESR1, TP53, NFKBIA	21	815	13528	5.532924335378323	0.5753945335147701	0.028149372599959865	1.3716533019638377
GOTERM_BP_FAT	GO:0002521~leukocyte differentiation	4	1.384083044982699	8.967920061262562E-4	BCL2, PPARG, TP53, CD4	21	131	13528	19.66993820428935	0.5837873178766428	0.02788006611542093	1.4033960723211503
GOTERM_BP_FAT	GO:0045165~cell fate commitment	4	1.384083044982699	0.0010647002026714857	BCL2, WNT3A, PPARG, TP53	21	139	13528	18.53785542994176	0.6468160483879994	0.03200072944274457	1.664098049150331
GOTERM_BP_FAT	GO:0044087~regulation of cellular component biogenesis	4	1.384083044982699	0.0011324537942099591	PRKCQ, PLEK, NCK1, UBC	21	142	13528	18.14621059691482	0.6694622178008489	0.03299005014792966	1.769112465806788
GOTERM_BP_FAT	GO:0022402~cell cycle process	6	2.0761245674740483	0.0011480762054852135	PSMA2, PPP6C, BCL2, UBC, TP53, ID4	21	565	13528	6.840960809102401	0.6744746133450042	0.0324703994230896	1.7933114566805353
GOTERM_BP_FAT	GO:0010628~positive regulation of gene expression	6	2.0761245674740483	0.0013009716927334086	PPARG, UBC, ESR1, TP53, CASK, NFKBIA	21	581	13528	6.652569461519548	0.7196949658769374	0.03568699095150529	2.0298508335261145
GOTERM_BP_FAT	GO:0051098~regulation of binding	4	1.384083044982699	0.0014040900205967476	PRKCQ, BCL2, NFKBIA, CALM2	21	153	13528	16.841581076875194	0.7465933871783241	0.03741434046698189	2.189080280734057
GOTERM_BP_FAT	GO:0043434~response to peptide hormone stimulus	4	1.384083044982699	0.0014306370589198128	PRKCQ, BCL2, BCAR1, PPARG	21	154	13528	16.732220160791588	0.7530904453869944	0.03709796333007176	2.2300334580005687
GOTERM_BP_FAT	GO:0043066~negative regulation of apoptosis	5	1.7301038062283738	0.001602244828850631	BCL2, UBC, ESR1, TP53, NFKBIA	21	354	13528	9.098735539413505	0.7912564075411394	0.040389297518977685	2.494379522056911
GOTERM_BP_FAT	GO:0043069~negative regulation of programmed cell death	5	1.7301038062283738	0.0016870436953931778	BCL2, UBC, ESR1, TP53, NFKBIA	21	359	13528	8.972012203209975	0.8078797083168308	0.0414162047734572	2.624757174447734
GOTERM_BP_FAT	GO:0060548~negative regulation of cell death	5	1.7301038062283738	0.0017043732719928296	BCL2, UBC, ESR1, TP53, NFKBIA	21	360	13528	8.947089947089946	0.8111105468646391	0.04080878451332004	2.651381175155154
GOTERM_BP_FAT	GO:0050767~regulation of neurogenesis	4	1.384083044982699	0.0017741845407369533	BCL2, PPARG, TP53, ID4	21	166	13528	15.522662076878943	0.8235852961893969	0.041432280929333265	2.7585654989309427
GOTERM_BP_FAT	GO:0009725~response to hormone stimulus	5	1.7301038062283738	0.0018291903043268457	PRKCQ, BCL2, BCAR1, PPARG, ESR1	21	367	13528	8.776437005319838	0.8328319046073319	0.0416952247565513	2.8429404175452477
GOTERM_BP_FAT	GO:0030030~cell projection organization	5	1.7301038062283738	0.0018475285172182701	PLEK, BCL2, NCK1, WNT3A, UBC	21	368	13528	8.752587991718427	0.8358057080029323	0.041145936848423936	2.8710546855485575
GOTERM_BP_FAT	GO:0000278~mitotic cell cycle	5	1.7301038062283738	0.0018845901621922414	PSMA2, PPP6C, BCL2, UBC, ID4	21	370	13528	8.705276705276704	0.8416554251532122	0.041020853375624555	2.9278505430062163
GOTERM_MF_FAT	GO:0019899~enzyme binding	6	2.0761245674740483	0.0019158417583779504	PLEK, BCL2, BCAR1, TP53, NFKBIA, CD4	24	523	12983	6.206022944550669	0.20097934435349518	0.20097934435349518	2.167437605243816
GOTERM_BP_FAT	GO:0051495~positive regulation of cytoskeleton organization	3	1.0380622837370241	0.0019789194411905	PRKCQ, PLEK, NCK1	21	45	13528	42.94603174603174	0.8556219174998063	0.04209541847223408	3.0722670361299054
GOTERM_BP_FAT	GO:0050865~regulation of cell activation	4	1.384083044982699	0.0020630677929179986	PRKCQ, PLEK, NCK1, CD4	21	175	13528	14.724353741496598	0.86703897984624	0.04291495738730888	3.2009268723227513
GOTERM_BP_FAT	GO:0031401~positive regulation of protein modification process	4	1.384083044982699	0.002491703624259662	PSMA2, BCL2, UBC, CD4	21	187	13528	13.77947542653425	0.9126150653069074	0.050538467966981804	3.8538172103216306
GOTERM_MF_FAT	GO:0019904~protein domain specific binding	5	1.7301038062283738	0.002503412858205315	BCL2, BCAR1, NCK1, MRPS31, CALM2	24	331	12983	8.17157603222558	0.25417667857394355	0.1363893693185242	2.8235291463161394
GOTERM_BP_FAT	GO:0009719~response to endogenous stimulus	5	1.7301038062283738	0.0026202423905635503	PRKCQ, BCL2, BCAR1, PPARG, ESR1	21	405	13528	7.9529688418577305	0.9229527620727778	0.052001960832369076	4.048799885271304
GOTERM_BP_FAT	GO:0046649~lymphocyte activation	4	1.384083044982699	0.0029719746520429236	BCL2, NCK1, TP53, CD4	21	199	13528	12.948552285235701	0.9454120733548257	0.05761913064586388	4.580457209209666
GOTERM_BP_FAT	GO:0000082~G1/S transition of mitotic cell cycle	3	1.0380622837370241	0.003048491638123275	PPP6C, BCL2, ID4	21	56	13528	34.51020408163265	0.9493555361117034	0.05791380560563775	4.695749722983367
GOTERM_BP_FAT	GO:0010552~positive regulation of specific transcription from RNA polymerase II promoter	3	1.0380622837370241	0.0031565515525569655	PPARG, TP53, NFKBIA	21	57	13528	33.904761904761905	0.9544447069406282	0.05876766147658141	4.85834756655964
GOTERM_BP_FAT	GO:0006916~anti-apoptosis	4	1.384083044982699	0.0032767870713200625	BCL2, UBC, ESR1, NFKBIA	21	206	13528	12.508552935737402	0.9595090846580111	0.05980396514384467	5.038960681289462
GOTERM_BP_FAT	GO:0008361~regulation of cell size	4	1.384083044982699	0.0032767870713200625	PLEK, BCL2, PPARG, TP53	21	206	13528	12.508552935737402	0.9595090846580111	0.05980396514384467	5.038960681289462
GOTERM_BP_FAT	GO:0008283~cell proliferation	5	1.7301038062283738	0.0034203987004122974	BCL2, BCAR1, WNT3A, TP53, ID4	21	436	13528	7.3875054608999555	0.9648263346298214	0.06120634881705811	5.254267658364931
GOTERM_BP_FAT	GO:0030182~neuron differentiation	5	1.7301038062283738	0.0034771655180925753	PRKCQ, BCL2, WNT3A, UBC, ID4	21	438	13528	7.35377255925201	0.9667303841557665	0.06107583940799355	5.339248077617764
GOTERM_BP_FAT	GO:0010605~negative regulation of macromolecule metabolic process	6	2.0761245674740483	0.003635722618683814	PSMA2, BCLAF1, PPARG, UBC, TP53, ID4	21	734	13528	5.265862203191904	0.971520590296384	0.06265263399599386	5.57623144920899
GOTERM_BP_FAT	GO:0045596~negative regulation of cell differentiation	4	1.384083044982699	0.003744659739358983	PPARG, TP53, NFKBIA, ID4	21	216	13528	11.929453262786597	0.9744060605021448	0.06335746215519633	5.73872943295245
GOTERM_BP_FAT	GO:0030217~T cell differentiation	3	1.0380622837370241	0.00408479097495248	BCL2, TP53, CD4	21	65	13528	29.731868131868133	0.9816662915619929	0.067753616252058	6.244408394604861
GOTERM_BP_FAT	GO:0030036~actin cytoskeleton organization	4	1.384083044982699	0.004251626785047642	PLEK, BCL2, BCAR1, NCK1	21	226	13528	11.401601348504002	0.9844344441650179	0.06925561535601765	6.491516299398514
GOTERM_BP_FAT	GO:0031099~regeneration	3	1.0380622837370241	0.004590904945488479	PRKCQ, BCL2, PPARG	21	69	13528	28.008281573498962	0.9888424800953696	0.0733666500217468	6.992155949157874
GOTERM_BP_FAT	GO:0032386~regulation of intracellular transport	3	1.0380622837370241	0.004854323512881993	PRKCQ, NFKBIA, CALM2	21	71	13528	27.219315895372233	0.9913847612682999	0.07617908861238676	7.379124721995611
GOTERM_BP_FAT	GO:0007015~actin filament organization	3	1.0380622837370241	0.004988606192695737	BCL2, BCAR1, NCK1	21	72	13528	26.84126984126984	0.9924489279881836	0.07697544218768992	7.57580876214038
GOTERM_BP_FAT	GO:0030029~actin filament-based process	4	1.384083044982699	0.005087538965941235	PLEK, BCL2, BCAR1, NCK1	21	241	13528	10.691958111045247	0.9931479848631471	0.07722919905977954	7.720465417492051
GOTERM_BP_FAT	GO:0045321~leukocyte activation	4	1.384083044982699	0.005146550902096154	BCL2, NCK1, TP53, CD4	21	242	13528	10.647776465958284	0.9935337807359463	0.07690070458621778	7.806649986102798
GOTERM_BP_FAT	GO:0050870~positive regulation of T cell activation	3	1.0380622837370241	0.005542780155150411	PRKCQ, NCK1, CD4	21	76	13528	25.428571428571427	0.9956184809441787	0.08134935137077526	8.383377540658943
GOTERM_CC_FAT	GO:0005626~insoluble fraction	6	2.0761245674740483	0.0064591737674156244	PRKCQ, PLEK, BCL2, BCAR1, TP53, CASK	20	839	12782	4.570441001191895	0.5464161759294688	0.32651367937386344	7.189462361645338
GOTERM_BP_FAT	GO:0009266~response to temperature stimulus	3	1.0380622837370241	0.0065774620662867956	PRKCQ, BCL2, PPARG	21	83	13528	23.283993115318413	0.9984153750897414	0.09443016851208375	9.87350750027286
GOTERM_BP_FAT	GO:0010638~positive regulation of organelle organization	3	1.0380622837370241	0.0065774620662867956	PRKCQ, PLEK, NCK1	21	83	13528	23.283993115318413	0.9984153750897414	0.09443016851208375	9.87350750027286
GOTERM_BP_FAT	GO:0043193~positive regulation of gene-specific transcription	3	1.0380622837370241	0.007205257915840484	PPARG, TP53, NFKBIA	21	87	13528	22.213464696223316	0.9991455224313682	0.10151544459979633	10.766551156772175
GOTERM_BP_FAT	GO:0002326~B cell lineage commitment	2	0.6920415224913495	0.007371337519468734	BCL2, TP53	21	5	13528	257.67619047619047	0.999274370758108	0.1022715334947577	11.001410484289897
GOTERM_BP_FAT	GO:0002360~T cell lineage commitment	2	0.6920415224913495	0.007371337519468734	BCL2, TP53	21	5	13528	257.67619047619047	0.999274370758108	0.1022715334947577	11.001410484289897
GOTERM_MF_FAT	GO:0047485~protein N-terminus binding	3	1.0380622837370241	0.007504307547497987	ESR1, TP53, CALM2	24	74	12983	21.930743243243242	0.5857621543941308	0.25455330867368176	8.247248809756924
GOTERM_BP_FAT	GO:0032956~regulation of actin cytoskeleton organization	3	1.0380622837370241	0.007529000968599399	PRKCQ, PLEK, NCK1	21	89	13528	21.714285714285715	0.999378680283392	0.10289584191350487	11.223832464463257
GOTERM_BP_FAT	GO:0043523~regulation of neuron apoptosis	3	1.0380622837370241	0.007693317359350796	BCL2, ESR1, TP53	21	90	13528	21.47301587301587	0.9994714816993989	0.10358706146383057	11.45508594213519
GOTERM_BP_FAT	GO:0032970~regulation of actin filament-based process	3	1.0380622837370241	0.008026816516565203	PRKCQ, PLEK, NCK1	21	92	13528	21.00621118012422	0.99961943102791	0.10638788454266512	11.922708265621761
GOTERM_BP_FAT	GO:0030308~negative regulation of cell growth	3	1.0380622837370241	0.008026816516565203	BCL2, PPARG, TP53	21	92	13528	21.00621118012422	0.99961943102791	0.10638788454266512	11.922708265621761
GOTERM_BP_FAT	GO:0031327~negative regulation of cellular biosynthetic process	5	1.7301038062283738	0.008345293159835997	BCLAF1, PLEK, PPARG, TP53, ID4	21	561	13528	5.741448094389271	0.9997219092172208	0.10891707646280735	12.36710670167036
GOTERM_BP_FAT	GO:0010551~regulation of specific transcription from RNA polymerase II promoter	3	1.0380622837370241	0.008366773145399069	PPARG, TP53, NFKBIA	21	94	13528	20.559270516717323	0.999727732555698	0.10775103758178206	12.397003893314729
GOTERM_BP_FAT	GO:0045941~positive regulation of transcription	5	1.7301038062283738	0.008501296181261653	PPARG, UBC, TP53, CASK, NFKBIA	21	564	13528	5.710908476865923	0.999761531333856	0.1079775768880914	12.584024362734048
GOTERM_BP_FAT	GO:0051251~positive regulation of lymphocyte activation	3	1.0380622837370241	0.00888873470851835	PRKCQ, NCK1, CD4	21	97	13528	19.92341678939617	0.9998372215122073	0.11119730048684706	13.120573142732429
GOTERM_BP_FAT	GO:0031399~regulation of protein modification process	4	1.384083044982699	0.008888772723325642	PSMA2, BCL2, UBC, CD4	21	295	13528	8.734786117836965	0.9998372276119825	0.10979968600295009	13.120625636329342
GOTERM_BP_FAT	GO:0009890~negative regulation of biosynthetic process	5	1.7301038062283738	0.008980925400430113	BCLAF1, PLEK, PPARG, TP53, ID4	21	573	13528	5.621208343721433	0.9998513628677252	0.10950137302097174	13.247789447213677
GOTERM_BP_FAT	GO:0045792~negative regulation of cell size	3	1.0380622837370241	0.009244672973844133	BCL2, PPARG, TP53	21	99	13528	19.52092352092352	0.9998853989682945	0.11116605897134513	13.61077869109063
GOTERM_BP_FAT	GO:0032868~response to insulin stimulus	3	1.0380622837370241	0.009425017478940066	PRKCQ, BCAR1, PPARG	21	100	13528	19.325714285714284	0.9999040718034709	0.11184965105885625	13.858162998935864
GOTERM_BP_FAT	GO:0051329~interphase of mitotic cell cycle	3	1.0380622837370241	0.00997549754242083	PPP6C, BCL2, ID4	21	103	13528	18.7628294036061	0.9999442703212036	0.11660895152745288	14.60917714627078
GOTERM_BP_FAT	GO:0030098~lymphocyte differentiation	3	1.0380622837370241	0.00997549754242083	BCL2, TP53, CD4	21	103	13528	18.7628294036061	0.9999442703212036	0.11660895152745288	14.60917714627078
GOTERM_BP_FAT	GO:0043627~response to estrogen stimulus	3	1.0380622837370241	0.010350310771437441	BCL2, PPARG, ESR1	21	105	13528	18.405442176870746	0.9999615037621279	0.11932082154281953	15.117017113185561
GOTERM_BP_FAT	GO:0002696~positive regulation of leukocyte activation	3	1.0380622837370241	0.010540051707530512	PRKCQ, NCK1, CD4	21	106	13528	18.231805929919133	0.9999680801877691	0.11997588740443188	15.373020205616971
GOTERM_BP_FAT	GO:0051325~interphase	3	1.0380622837370241	0.010540051707530512	PPP6C, BCL2, ID4	21	106	13528	18.231805929919133	0.9999680801877691	0.11997588740443188	15.373020205616971
GOTERM_BP_FAT	GO:0045926~negative regulation of growth	3	1.0380622837370241	0.011314472061551227	BCL2, PPARG, TP53	21	110	13528	17.568831168831167	0.9999851461489313	0.12678741030318952	16.41040757062736
GOTERM_BP_FAT	GO:0007568~aging	3	1.0380622837370241	0.011314472061551227	PRKCQ, BCL2, TP53	21	110	13528	17.568831168831167	0.9999851461489313	0.12678741030318952	16.41040757062736
GOTERM_MF_FAT	GO:0008134~transcription factor binding	5	1.7301038062283738	0.01173444119279272	BCL2, PPARG, TP53, NFKBIA, ID4	24	513	12983	5.272498375568551	0.7486850829081128	0.2919652603035372	12.617807398788027
GOTERM_BP_FAT	GO:0031000~response to caffeine	2	0.6920415224913495	0.01176933140303677	BCL2, PPARG	21	8	13528	161.04761904761904	0.999990524850841	0.13008475772858297	17.014157436912658
GOTERM_BP_FAT	GO:0045935~positive regulation of nucleobase, nucleoside, nucleotide and nucleic acid metabolic process	5	1.7301038062283738	0.012039766522234695	PPARG, UBC, TP53, CASK, NFKBIA	21	624	13528	5.161782661782662	0.9999927480229871	0.13140973538794987	17.371176530981458
GOTERM_BP_FAT	GO:0050863~regulation of T cell activation	3	1.0380622837370241	0.012728523863539964	PRKCQ, NCK1, CD4	21	117	13528	16.517704517704516	0.999996330996177	0.13691512129150363	18.273963990836705
GOTERM_BP_FAT	GO:0051173~positive regulation of nitrogen compound metabolic process	5	1.7301038062283738	0.013404092725831426	PPARG, UBC, TP53, CASK, NFKBIA	21	644	13528	5.001478852410529	0.999998120226973	0.14213325981959846	19.15048398389717
GOTERM_BP_FAT	GO:0051101~regulation of DNA binding	3	1.0380622837370241	0.013569672439897141	PRKCQ, NFKBIA, CALM2	21	121	13528	15.971664698937426	0.9999984045305185	0.14223852933150383	19.363968707216706
GOTERM_BP_FAT	GO:0014070~response to organic cyclic substance	3	1.0380622837370241	0.013569672439897141	PRKCQ, BCL2, PPARG	21	121	13528	15.971664698937426	0.9999984045305185	0.14223852933150383	19.363968707216706
GOTERM_MF_FAT	GO:0046983~protein dimerization activity	5	1.7301038062283738	0.01413940046891575	PLEK, BCL2, PPARG, TP53, CD4	24	542	12983	4.990390528905289	0.8110205040371451	0.28338987956162	15.017052614114391
GOTERM_BP_FAT	GO:0014074~response to purine	2	0.6920415224913495	0.014691036208947019	BCL2, PPARG	21	10	13528	128.83809523809524	0.9999994748688271	0.15152430390671123	20.79592689974621
GOTERM_BP_FAT	GO:0009628~response to abiotic stimulus	4	1.384083044982699	0.0161427402905543	PRKCQ, BCL2, PPARG, TP53	21	368	13528	7.0020703933747415	0.9999998756469685	0.16360414975993598	22.61436539045353
GOTERM_BP_FAT	GO:0046902~regulation of mitochondrial membrane permeability	2	0.6920415224913495	0.01614880949404709	BCL2, TP53	21	11	13528	117.12554112554112	0.9999998763941804	0.16199834395824086	22.62188506973326
GOTERM_BP_FAT	GO:0002244~hemopoietic progenitor cell differentiation	2	0.6920415224913495	0.01614880949404709	PLEK, BCL2	21	11	13528	117.12554112554112	0.9999998763941804	0.16199834395824086	22.62188506973326
GOTERM_BP_FAT	GO:0032583~regulation of gene-specific transcription	3	1.0380622837370241	0.016465866510156184	PPARG, TP53, NFKBIA	21	134	13528	14.422174840085288	0.9999999097848167	0.16326971080177233	23.013765112114047
GOTERM_BP_FAT	GO:0045944~positive regulation of transcription from RNA polymerase II promoter	4	1.384083044982699	0.016495265226242666	PPARG, TP53, CASK, NFKBIA	21	371	13528	6.945449878064433	0.9999999123813478	0.16191302123728735	23.050007381206317
GOTERM_BP_FAT	GO:0051051~negative regulation of transport	3	1.0380622837370241	0.01669875993513333	BCL2, NFKBIA, CALM2	21	135	13528	14.315343915343915	0.9999999284193951	0.1621431153035544	23.30043467567148
GOTERM_BP_FAT	GO:0051493~regulation of cytoskeleton organization	3	1.0380622837370241	0.016933076029174474	PRKCQ, PLEK, NCK1	21	136	13528	14.210084033613445	0.9999999432882243	0.16264153023173455	23.587846304678195
GOTERM_BP_FAT	GO:0032880~regulation of protein localization	3	1.0380622837370241	0.01740595915925842	PRKCQ, BCL2, NFKBIA	21	138	13528	14.004140786749481	0.9999999645577704	0.16521640533606308	24.164814634085396
GOTERM_BP_FAT	GO:0010888~negative regulation of lipid storage	2	0.6920415224913495	0.0176045336796593	PPARG, NFKBIA	21	12	13528	107.36507936507935	0.9999999709086734	0.16536318570478514	24.405878425526094
GOTERM_BP_FAT	GO:0010745~negative regulation of foam cell differentiation	2	0.6920415224913495	0.0176045336796593	PPARG, NFKBIA	21	12	13528	107.36507936507935	0.9999999709086734	0.16536318570478514	24.405878425526094
GOTERM_BP_FAT	GO:0007155~cell adhesion	5	1.7301038062283738	0.017746626477103636	PLEK, BCL2, BCAR1, CASK, CD4	21	700	13528	4.6013605442176875	0.9999999747426437	0.16502378970845655	24.577934325414407
GOTERM_BP_FAT	GO:0022610~biological adhesion	5	1.7301038062283738	0.017831378882379893	PLEK, BCL2, BCAR1, CASK, CD4	21	701	13528	4.594796549147476	0.9999999767846269	0.16420503276434628	24.68038378246763
GOTERM_CC_FAT	GO:0000267~cell fraction	6	2.0761245674740483	0.018423842196942316	PRKCQ, PLEK, BCL2, BCAR1, TP53, CASK	20	1083	12782	3.540720221606648	0.8965505663723903	0.5305643810385079	19.273591692597268
GOTERM_BP_FAT	GO:0045086~positive regulation of interleukin-2 biosynthetic process	2	0.6920415224913495	0.019058211492792403	PRKCQ, CD4	21	13	13528	99.1062271062271	0.9999999931539256	0.17295390904913233	26.148868414559534
GOTERM_MF_FAT	GO:0004385~guanylate kinase activity	2	0.6920415224913495	0.019322701579725498	CASK, DLG2	24	11	12983	98.3560606060606	0.8980103098492574	0.31646716966435917	19.9849511915988
GOTERM_BP_FAT	GO:0051249~regulation of lymphocyte activation	3	1.0380622837370241	0.019854292038798474	PRKCQ, NCK1, CD4	21	148	13528	13.057915057915057	0.9999999969028823	0.17792852841549167	27.08736376248586
GOTERM_BP_FAT	GO:0006357~regulation of transcription from RNA polymerase II promoter	5	1.7301038062283738	0.02012626314431706	PPARG, TP53, CASK, NFKBIA, ID4	21	727	13528	4.43047095041593	0.9999999976384077	0.17854044194876928	27.405421052072022
GOTERM_BP_FAT	GO:0032233~positive regulation of actin filament bundle formation	2	0.6920415224913495	0.020509845660208345	PRKCQ, PLEK	21	14	13528	92.02721088435372	0.9999999983890829	0.18003590613942866	27.851794529280372
GOTERM_BP_FAT	GO:0007346~regulation of mitotic cell cycle	3	1.0380622837370241	0.020872159120431538	PRKCQ, BCL2, TP53	21	152	13528	12.714285714285714	0.9999999988777402	0.18133221069102046	28.27105552094641
GOTERM_BP_FAT	GO:0008284~positive regulation of cell proliferation	4	1.384083044982699	0.022031921194522124	PRKCQ, BCL2, NCK1, ID4	21	414	13528	6.224062571888658	0.9999999996474572	0.18883760930942484	29.59781609559262
GOTERM_BP_FAT	GO:0007405~neuroblast proliferation	2	0.6920415224913495	0.023406993940788372	WNT3A, ID4	21	16	13528	80.52380952380952	0.9999999999108345	0.19779089354980894	31.141106291107377
GOTERM_BP_FAT	GO:0043065~positive regulation of apoptosis	4	1.384083044982699	0.024324610665559254	BCLAF1, BCL2, UBC, TP53	21	430	13528	5.992469545957918	0.99999999996441	0.20305634686268514	32.15328998487605
GOTERM_BP_FAT	GO:0002694~regulation of leukocyte activation	3	1.0380622837370241	0.02460322824305991	PRKCQ, NCK1, CD4	21	166	13528	11.641996557659207	0.9999999999730758	0.2034440317615882	32.457852534994835
GOTERM_BP_FAT	GO:0043068~positive regulation of programmed cell death	4	1.384083044982699	0.02476859655130811	BCLAF1, BCL2, UBC, TP53	21	433	13528	5.950951281205323	0.999999999977186	0.20298806682633375	32.63801400506976
GOTERM_BP_FAT	GO:0010942~positive regulation of cell death	4	1.384083044982699	0.025067063994657524	BCLAF1, BCL2, UBC, TP53	21	435	13528	5.923590585659552	0.999999999983083	0.2035155934457562	32.962042445023584
GOTERM_BP_FAT	GO:0007010~cytoskeleton organization	4	1.384083044982699	0.025217040890252413	PLEK, BCL2, BCAR1, NCK1	21	436	13528	5.910004368719964	0.9999999999854439	0.20295611084419574	33.12431189947469
GOTERM_BP_FAT	GO:0042345~regulation of NF-kappaB import into nucleus	2	0.6920415224913495	0.026296000256882474	PRKCQ, NFKBIA	21	18	13528	71.57671957671957	0.9999999999950667	0.2090731067499476	34.28090917734966
GOTERM_MF_FAT	GO:0019901~protein kinase binding	3	1.0380622837370241	0.027574856630149684	PLEK, BCAR1, CD4	24	147	12983	11.039965986394558	0.9620533875465304	0.373350473305492	27.349868827856895
GOTERM_BP_FAT	GO:0045076~regulation of interleukin-2 biosynthetic process	2	0.6920415224913495	0.02773745695471145	PRKCQ, CD4	21	19	13528	67.80952380952381	0.9999999999988398	0.21759191550464307	35.796874087783905
GOTERM_BP_FAT	GO:0045058~T cell selection	2	0.6920415224913495	0.02773745695471145	BCL2, CD4	21	19	13528	67.80952380952381	0.9999999999988398	0.21759191550464307	35.796874087783905
GOTERM_CC_FAT	GO:0005624~membrane fraction	5	1.7301038062283738	0.028796632833354756	PRKCQ, PLEK, BCL2, BCAR1, CASK	20	809	12782	3.949938195302843	0.971696386112327	0.5898332299711347	28.56786643088719
GOTERM_BP_FAT	GO:0016481~negative regulation of transcription	4	1.384083044982699	0.028803293711302788	BCLAF1, PPARG, TP53, ID4	21	459	13528	5.613860358958398	0.9999999999996027	0.22329190036788138	36.89667488913659
GOTERM_BP_FAT	GO:0051130~positive regulation of cellular component organization	3	1.0380622837370241	0.02888202935875356	PRKCQ, PLEK, NCK1	21	181	13528	10.677190213101815	0.999999999999633	0.22210903248718483	36.97721567793706
GOTERM_BP_FAT	GO:0001817~regulation of cytokine production	3	1.0380622837370241	0.02888202935875356	PRKCQ, PPARG, CD4	21	181	13528	10.677190213101815	0.999999999999633	0.22210903248718483	36.97721567793706
GOTERM_BP_FAT	GO:0050848~regulation of calcium-mediated signaling	2	0.6920415224913495	0.029176886288135556	PLEK, CD4	21	20	13528	64.41904761904762	0.9999999999997272	0.22241687434708912	37.277978150427536
GOTERM_BP_FAT	GO:0045685~regulation of glial cell differentiation	2	0.6920415224913495	0.029176886288135556	PPARG, ID4	21	20	13528	64.41904761904762	0.9999999999997272	0.22241687434708912	37.277978150427536
GOTERM_BP_FAT	GO:0032231~regulation of actin filament bundle formation	2	0.6920415224913495	0.03061429095755022	PRKCQ, PLEK	21	21	13528	61.35147392290249	0.9999999999999358	0.23039321726627682	38.72502052375361
GOTERM_BP_FAT	GO:0010883~regulation of lipid storage	2	0.6920415224913495	0.03061429095755022	PPARG, NFKBIA	21	21	13528	61.35147392290249	0.9999999999999358	0.23039321726627682	38.72502052375361
GOTERM_BP_FAT	GO:0001836~release of cytochrome c from mitochondria	2	0.6920415224913495	0.03061429095755022	BCL2, TP53	21	21	13528	61.35147392290249	0.9999999999999358	0.23039321726627682	38.72502052375361
GOTERM_BP_FAT	GO:0014013~regulation of gliogenesis	2	0.6920415224913495	0.03061429095755022	PPARG, ID4	21	21	13528	61.35147392290249	0.9999999999999358	0.23039321726627682	38.72502052375361
GOTERM_BP_FAT	GO:0045893~positive regulation of transcription, DNA-dependent	4	1.384083044982699	0.03179271439012162	PPARG, TP53, CASK, NFKBIA	21	477	13528	5.402016571827892	0.9999999999999805	0.23646368906941917	39.88795958031722
GOTERM_BP_FAT	GO:0021766~hippocampus development	2	0.6920415224913495	0.032049673661550294	WNT3A, ID4	21	22	13528	58.56277056277056	0.9999999999999849	0.2363959555287457	40.13878210491971
GOTERM_BP_FAT	GO:0048545~response to steroid hormone stimulus	3	1.0380622837370241	0.03219715653012627	BCL2, PPARG, ESR1	21	192	13528	10.06547619047619	0.999999999999987	0.23562019680845092	40.28229969605959
GOTERM_BP_FAT	GO:0051254~positive regulation of RNA metabolic process	4	1.384083044982699	0.03247879250362662	PPARG, TP53, CASK, NFKBIA	21	481	13528	5.3570933570933565	0.9999999999999902	0.23571996278245544	40.55546870678198
GOTERM_BP_FAT	GO:0007409~axonogenesis	3	1.0380622837370241	0.032505762824971245	BCL2, WNT3A, UBC	21	193	13528	10.013323464100665	0.9999999999999905	0.2341924927813135	40.5815667149673
GOTERM_BP_FAT	GO:0010332~response to gamma radiation	2	0.6920415224913495	0.033483037094938724	BCL2, TP53	21	23	13528	56.01656314699793	0.9999999999999964	0.23870213728891598	41.52002594374372
GOTERM_BP_FAT	GO:0031667~response to nutrient levels	3	1.0380622837370241	0.03375203590292629	BCL2, PPARG, TP53	21	197	13528	9.810007251631617	0.9999999999999973	0.23869733231811674	41.77589383707808
GOTERM_BP_FAT	GO:0010743~regulation of foam cell differentiation	2	0.6920415224913495	0.036343716910085255	PPARG, NFKBIA	21	25	13528	51.53523809523809	0.9999999999999998	0.2529973210850426	44.187925787515105
GOTERM_BP_FAT	GO:0048742~regulation of skeletal muscle fiber development	2	0.6920415224913495	0.036343716910085255	BCL2, UBC	21	25	13528	51.53523809523809	0.9999999999999998	0.2529973210850426	44.187925787515105
GOTERM_BP_FAT	GO:0010629~negative regulation of gene expression	4	1.384083044982699	0.036576855858920454	BCLAF1, PPARG, TP53, ID4	21	504	13528	5.112622826908541	0.9999999999999999	0.25266682962301945	44.40025272551749
GOTERM_BP_FAT	GO:0048667~cell morphogenesis involved in neuron differentiation	3	1.0380622837370241	0.03760254393314892	BCL2, WNT3A, UBC	21	209	13528	9.246753246753247	1.0	0.25709879889164755	45.32542551532235
GOTERM_BP_FAT	GO:0045934~negative regulation of nucleobase, nucleoside, nucleotide and nucleic acid metabolic process	4	1.384083044982699	0.0380632224061619	BCLAF1, PPARG, TP53, ID4	21	512	13528	5.032738095238095	1.0	0.2580960040850482	45.73624892682313
GOTERM_BP_FAT	GO:0006355~regulation of transcription, DNA-dependent	7	2.422145328719723	0.038177116106154485	PPARG, ESR1, TP53, CASK, NFKBIA, ID4, ZNF551	21	1773	13528	2.5433352133859746	1.0	0.25703541722290113	45.837370274948974
GOTERM_BP_FAT	GO:0048812~neuron projection morphogenesis	3	1.0380622837370241	0.03892248036725198	BCL2, WNT3A, UBC	21	213	13528	9.07310529845741	1.0	0.25968182299050313	46.49480323237062
GOTERM_MF_FAT	GO:0008270~zinc ion binding	9	3.1141868512110724	0.03918606978337731	PRKCQ, PPARG, UBC, ESR1, TP53, ZBTB5, CD4, ZNF551, ZBTB24	24	2311	12983	2.106717871051493	0.990693271465332	0.44268641333528314	36.66778669332289
GOTERM_BP_FAT	GO:0033077~T cell differentiation in the thymus	2	0.6920415224913495	0.03919635189495298	BCL2, TP53	21	27	13528	47.717813051146386	1.0	0.2595552365808511	46.734482738183516
GOTERM_BP_FAT	GO:0051172~negative regulation of nitrogen compound metabolic process	4	1.384083044982699	0.03938949293282379	BCLAF1, PPARG, TP53, ID4	21	519	13528	4.964859161390953	1.0	0.2589666732671845	46.902905712428044
GOTERM_MF_FAT	GO:0019900~kinase binding	3	1.0380622837370241	0.03956554146284752	PLEK, BCAR1, CD4	24	179	12983	9.066340782122905	0.9911136216975232	0.4083286598610507	36.953013890929235
GOTERM_CC_FAT	GO:0005840~ribosome	3	1.0380622837370241	0.03991139318642864	MRPS34, UBC, MRPS31	20	215	12782	8.91767441860465	0.9930500679878465	0.6298343535333533	37.434002982154034
GOTERM_BP_FAT	GO:0042493~response to drug	3	1.0380622837370241	0.03992414231280241	BCL2, PPARG, TP53	21	216	13528	8.947089947089948	1.0	0.2603363905774678	47.366533549835054
GOTERM_MF_FAT	GO:0019201~nucleotide kinase activity	2	0.6920415224913495	0.03999457926184553	CASK, DLG2	24	23	12983	47.039855072463766	0.991566241079195	0.3796995185379546	37.27408497644406
GOTERM_BP_FAT	GO:0033043~regulation of organelle organization	3	1.0380622837370241	0.040260240563797886	PRKCQ, PLEK, NCK1	21	217	13528	8.905859117840684	1.0	0.26056172044677073	47.656041622119126
GOTERM_BP_FAT	GO:0009991~response to extracellular stimulus	3	1.0380622837370241	0.041275117308214475	BCL2, PPARG, TP53	21	220	13528	8.784415584415584	1.0	0.2645889886574684	48.521210987201734
GOTERM_MF_FAT	GO:0046914~transition metal ion binding	10	3.4602076124567476	0.04129529924258649	PPP6C, PRKCQ, PPARG, UBC, ESR1, TP53, ZBTB5, CD4, ZNF551, ZBTB24	24	2785	12983	1.942399760622382	0.9928033853493374	0.36145210561528884	38.238384364414216
GOTERM_BP_FAT	GO:0051252~regulation of RNA metabolic process	7	2.422145328719723	0.04201469725100688	PPARG, ESR1, TP53, CASK, NFKBIA, ID4, ZNF551	21	1813	13528	2.4872219157933446	1.0	0.2670180502365367	49.14323765969756
GOTERM_BP_FAT	GO:0010522~regulation of calcium ion transport into cytosol	2	0.6920415224913495	0.042040963484986524	BCL2, CALM2	21	29	13528	44.42692939244663	1.0	0.2654866425440475	49.16519900621984
GOTERM_BP_FAT	GO:0048641~regulation of skeletal muscle tissue development	2	0.6920415224913495	0.042040963484986524	BCL2, UBC	21	29	13528	44.42692939244663	1.0	0.2654866425440475	49.16519900621984
GOTERM_BP_FAT	GO:0051050~positive regulation of transport	3	1.0380622837370241	0.04229979120340989	PRKCQ, NFKBIA, CALM2	21	223	13528	8.666239590006406	1.0	0.26524781129551367	49.38113187564497
GOTERM_BP_FAT	GO:0007169~transmembrane receptor protein tyrosine kinase signaling pathway	3	1.0380622837370241	0.04264350952691437	BCAR1, NCK1, CD4	21	224	13528	8.627551020408163	1.0	0.2654739840821456	49.66655902461924
GOTERM_BP_FAT	GO:0042990~regulation of transcription factor import into nucleus	2	0.6920415224913495	0.04346026719240002	PRKCQ, NFKBIA	21	30	13528	42.94603174603174	1.0	0.26824484180302854	50.338768003382775
GOTERM_BP_FAT	GO:0032663~regulation of interleukin-2 production	2	0.6920415224913495	0.04346026719240002	PRKCQ, CD4	21	30	13528	42.94603174603174	1.0	0.26824484180302854	50.338768003382775
GOTERM_MF_FAT	GO:0030528~transcription regulator activity	7	2.422145328719723	0.043648575885061366	BCLAF1, BCL2, PPARG, UBC, ESR1, TP53, ID4	24	1512	12983	2.5044367283950617	0.9946018053140908	0.3528265206273855	39.948701714685
GOTERM_MF_FAT	GO:0008289~lipid binding	4	1.384083044982699	0.04380418746630489	PRKCQ, PLEK, PPARG, ESR1	24	450	12983	4.808518518518518	0.9947036096854028	0.33177681950368343	40.060259182866865
GOTERM_BP_FAT	GO:0008637~apoptotic mitochondrial changes	2	0.6920415224913495	0.04487757306336054	BCL2, TP53	21	31	13528	41.56067588325653	1.0	0.27416048902587775	51.485328070319426
GOTERM_BP_FAT	GO:0010558~negative regulation of macromolecule biosynthetic process	4	1.384083044982699	0.04493302722558583	BCLAF1, PPARG, TP53, ID4	21	547	13528	4.710716462087578	1.0	0.2728017428163998	51.52968090120582
GOTERM_BP_FAT	GO:0021761~limbic system development	2	0.6920415224913495	0.0462928837660479	WNT3A, ID4	21	32	13528	40.26190476190476	1.0	0.278278636312528	52.60549886933297
GOTERM_BP_FAT	GO:0051153~regulation of striated muscle cell differentiation	2	0.6920415224913495	0.0462928837660479	BCL2, UBC	21	32	13528	40.26190476190476	1.0	0.278278636312528	52.60549886933297
GOTERM_BP_FAT	GO:0007006~mitochondrial membrane organization	2	0.6920415224913495	0.0462928837660479	BCL2, TP53	21	32	13528	40.26190476190476	1.0	0.278278636312528	52.60549886933297
GOTERM_BP_FAT	GO:0007166~cell surface receptor linked signal transduction	7	2.422145328719723	0.04641688080819725	PLEK, BCAR1, NCK1, WNT3A, NFKBIA, CD4, CALM2	21	1856	13528	2.429597701149425	1.0	0.2772731672327877	52.70247546247645
GOTERM_BP_FAT	GO:0007569~cell aging	2	0.6920415224913495	0.04770620195762389	BCL2, TP53	21	33	13528	39.04184704184704	1.0	0.2822605245586296	53.69988588427863
GOTERM_BP_FAT	GO:0000060~protein import into nucleus, translocation	2	0.6920415224913495	0.04911753029771108	TP53, NFKBIA	21	34	13528	37.89355742296919	1.0	0.28777016445446835	54.769080754431464
GOTERM_BP_FAT	GO:0000904~cell morphogenesis involved in differentiation	3	1.0380622837370241	0.04973875362137116	BCL2, WNT3A, UBC	21	244	13528	7.920374707259953	1.0	0.2892279621345908	55.23233964876479
GOTERM_BP_FAT	GO:0048858~cell projection morphogenesis	3	1.0380622837370241	0.05010428999904397	BCL2, WNT3A, UBC	21	245	13528	7.88804664723032	1.0	0.2893947116259217	55.50284709939095
GOTERM_BP_FAT	GO:0031334~positive regulation of protein complex assembly	2	0.6920415224913495	0.05052687144211721	PLEK, NCK1	21	35	13528	36.8108843537415	1.0	0.2898415702228204	55.81366158517604
GOTERM_BP_FAT	GO:0060341~regulation of cellular localization	3	1.0380622837370241	0.05120688980339411	PRKCQ, NFKBIA, CALM2	21	248	13528	7.792626728110599	1.0	0.2915444620678145	56.309559384735294
GOTERM_MF_FAT	GO:0046982~protein heterodimerization activity	3	1.0380622837370241	0.05184448310996159	BCL2, PPARG, TP53	24	208	12983	7.802283653846153	0.9980279840034598	0.3591161662418527	45.57352253443172
GOTERM_BP_FAT	GO:0032990~cell part morphogenesis	3	1.0380622837370241	0.05419048888163966	BCL2, WNT3A, UBC	21	256	13528	7.5491071428571415	1.0	0.30433319161866523	58.42435815614413
GOTERM_BP_FAT	GO:0031175~neuron projection development	3	1.0380622837370241	0.05419048888163966	BCL2, WNT3A, UBC	21	256	13528	7.5491071428571415	1.0	0.30433319161866523	58.42435815614413
GOTERM_BP_FAT	GO:0051147~regulation of muscle cell differentiation	2	0.6920415224913495	0.05614441701504	BCL2, UBC	21	39	13528	33.03540903540904	1.0	0.3119279501812635	59.75695000382617
GOTERM_BP_FAT	GO:0042102~positive regulation of T cell proliferation	2	0.6920415224913495	0.05614441701504	PRKCQ, NCK1	21	39	13528	33.03540903540904	1.0	0.3119279501812635	59.75695000382617
GOTERM_MF_FAT	GO:0016776~phosphotransferase activity, phosphate group as acceptor	2	0.6920415224913495	0.05690211865552976	CASK, DLG2	24	33	12983	32.785353535353536	0.9989452683009185	0.3667972389648446	48.80020237688949
GOTERM_BP_FAT	GO:0006915~apoptosis	4	1.384083044982699	0.05691534441572331	BCL2, UBC, TP53, NFKBIA	21	602	13528	4.280335389969941	1.0	0.31384672743277875	60.27163707598901
GOTERM_BP_FAT	GO:0012501~programmed cell death	4	1.384083044982699	0.05901131894992066	BCL2, UBC, TP53, NFKBIA	21	611	13528	4.217286259839451	1.0	0.32185902166875224	61.63996305421827
GOTERM_BP_FAT	GO:0046651~lymphocyte proliferation	2	0.6920415224913495	0.06033684018938111	BCL2, TP53	21	42	13528	30.675736961451246	1.0	0.3261993479623737	62.4823923899718
GOTERM_BP_FAT	GO:0042306~regulation of protein import into nucleus	2	0.6920415224913495	0.0631219541739205	PRKCQ, NFKBIA	21	44	13528	29.28138528138528	1.0	0.337002415282071	64.1963308007489
GOTERM_BP_FAT	GO:0070661~leukocyte proliferation	2	0.6920415224913495	0.0631219541739205	BCL2, TP53	21	44	13528	29.28138528138528	1.0	0.337002415282071	64.1963308007489
GOTERM_BP_FAT	GO:0032943~mononuclear cell proliferation	2	0.6920415224913495	0.0631219541739205	BCL2, TP53	21	44	13528	29.28138528138528	1.0	0.337002415282071	64.1963308007489
GOTERM_BP_FAT	GO:0050768~negative regulation of neurogenesis	2	0.6920415224913495	0.06451156859941298	TP53, ID4	21	45	13528	28.63068783068783	1.0	0.3414043917703018	65.02380149801314
GOTERM_BP_FAT	GO:0021543~pallium development	2	0.6920415224913495	0.06589922480520254	WNT3A, ID4	21	46	13528	28.008281573498966	1.0	0.3457220690365873	65.8322075390763
GOTERM_BP_FAT	GO:0051346~negative regulation of hydrolase activity	2	0.6920415224913495	0.06866867301339405	PLEK, TP53	21	48	13528	26.84126984126984	1.0	0.35589818519607874	67.393567135769
GOTERM_BP_FAT	GO:0042108~positive regulation of cytokine biosynthetic process	2	0.6920415224913495	0.06866867301339405	PRKCQ, CD4	21	48	13528	26.84126984126984	1.0	0.35589818519607874	67.393567135769
GOTERM_BP_FAT	GO:0030183~B cell differentiation	2	0.6920415224913495	0.06866867301339405	BCL2, TP53	21	48	13528	26.84126984126984	1.0	0.35589818519607874	67.393567135769
GOTERM_BP_FAT	GO:0010721~negative regulation of cell development	2	0.6920415224913495	0.06866867301339405	TP53, ID4	21	48	13528	26.84126984126984	1.0	0.35589818519607874	67.393567135769
GOTERM_BP_FAT	GO:0016202~regulation of striated muscle tissue development	2	0.6920415224913495	0.07143031967413384	BCL2, UBC	21	50	13528	25.767619047619046	1.0	0.3657927103900176	68.88379366558436
GOTERM_CC_FAT	GO:0043228~non-membrane-bounded organelle	8	2.768166089965398	0.07236914135502856	MRPS34, MYO1B, UBC, TP53, CASK, MRPS31, DLG2, CALM2	20	2596	12782	1.969491525423729	0.9998953418935609	0.7829155017287599	57.891599219238934
GOTERM_CC_FAT	GO:0043232~intracellular non-membrane-bounded organelle	8	2.768166089965398	0.07236914135502856	MRPS34, MYO1B, UBC, TP53, CASK, MRPS31, DLG2, CALM2	20	2596	12782	1.969491525423729	0.9998953418935609	0.7829155017287599	57.891599219238934
GOTERM_BP_FAT	GO:0048634~regulation of muscle development	2	0.6920415224913495	0.07280822393324457	BCL2, UBC	21	51	13528	25.26237161531279	1.0	0.36972628982572564	69.60324746805568
GOTERM_MF_FAT	GO:0019205~nucleobase, nucleoside, nucleotide kinase activity	2	0.6920415224913495	0.07352461191349434	CASK, DLG2	24	43	12983	25.160852713178294	0.9998683063764319	0.4278988816651267	58.21491332831551
GOTERM_BP_FAT	GO:0002757~immune response-activating signal transduction	2	0.6920415224913495	0.07418418561141003	BCAR1, NFKBIA	21	52	13528	24.776556776556774	1.0	0.3735874787438269	70.30611799013717
GOTERM_BP_FAT	GO:0033157~regulation of intracellular protein transport	2	0.6920415224913495	0.07555820729926406	PRKCQ, NFKBIA	21	53	13528	24.309074573225512	1.0	0.37737819397377526	70.99278628232902
GOTERM_BP_FAT	GO:0043279~response to alkaloid	2	0.6920415224913495	0.07693029159464607	BCL2, PPARG	21	54	13528	23.858906525573193	1.0	0.38110028707429966	71.66362467183276
GOTERM_BP_FAT	GO:0006350~transcription	7	2.422145328719723	0.07722344418149821	BCLAF1, PPARG, ESR1, TP53, ZBTB5, ZNF551, ZBTB24	21	2101	13528	2.146279549420911	1.0	0.38046036609582656	71.80505597716002
GOTERM_BP_FAT	GO:0050671~positive regulation of lymphocyte proliferation	2	0.6920415224913495	0.07830044108052081	PRKCQ, NCK1	21	55	13528	23.42510822510822	1.0	0.3829416896819594	72.31899695085819
GOTERM_BP_FAT	GO:0006955~immune response	4	1.384083044982699	0.07897797560818479	BCL2, PPARG, TP53, CD4	21	690	13528	3.734437543133195	1.0	0.38381705983268866	72.63780527764781
GOTERM_BP_FAT	GO:0002764~immune response-regulating signal transduction	2	0.6920415224913495	0.07966865833955965	BCAR1, NFKBIA	21	56	13528	23.00680272108843	1.0	0.3847341004195154	72.95925857875622
GOTERM_BP_FAT	GO:0009408~response to heat	2	0.6920415224913495	0.07966865833955965	PRKCQ, BCL2	21	56	13528	23.00680272108843	1.0	0.3847341004195154	72.95925857875622
GOTERM_BP_FAT	GO:0070665~positive regulation of leukocyte proliferation	2	0.6920415224913495	0.07966865833955965	PRKCQ, NCK1	21	56	13528	23.00680272108843	1.0	0.3847341004195154	72.95925857875622
GOTERM_BP_FAT	GO:0032946~positive regulation of mononuclear cell proliferation	2	0.6920415224913495	0.07966865833955965	PRKCQ, NCK1	21	56	13528	23.00680272108843	1.0	0.3847341004195154	72.95925857875622
GOTERM_BP_FAT	GO:0006917~induction of apoptosis	3	1.0380622837370241	0.08013988810475076	BCLAF1, UBC, TP53	21	320	13528	6.039285714285714	1.0	0.38478783393711746	73.176542052133
GOTERM_BP_FAT	GO:0012502~induction of programmed cell death	3	1.0380622837370241	0.08057220881004908	BCLAF1, UBC, TP53	21	321	13528	6.020471740097908	1.0	0.38469134167367813	73.37444540754069
GOTERM_BP_FAT	GO:0046822~regulation of nucleocytoplasmic transport	2	0.6920415224913495	0.08239930652078521	PRKCQ, NFKBIA	21	58	13528	22.213464696223316	1.0	0.3899452578839224	74.19583119743297
GOTERM_MF_FAT	GO:0003707~steroid hormone receptor activity	2	0.6920415224913495	0.0833631984011722	PPARG, ESR1	24	49	12983	22.079931972789115	0.999962235575094	0.45067621420603887	63.013743534890075
GOTERM_BP_FAT	GO:0009411~response to UV	2	0.6920415224913495	0.08376174259227219	BCL2, TP53	21	59	13528	21.836965294592414	1.0	0.39335167053979625	74.7928131261281
GOTERM_BP_FAT	GO:0010647~positive regulation of cell communication	3	1.0380622837370241	0.08405788802526373	UBC, ESR1, CD4	21	329	13528	5.874077290490664	1.0	0.3927024558819934	74.92085292438793
GOTERM_BP_FAT	GO:0051726~regulation of cell cycle	3	1.0380622837370241	0.08493673318301097	PRKCQ, BCL2, TP53	21	331	13528	5.838584376348727	1.0	0.3942420668691732	75.29724899387423
GOTERM_BP_FAT	GO:0010212~response to ionizing radiation	2	0.6920415224913495	0.0851222567488639	BCL2, TP53	21	60	13528	21.47301587301587	1.0	0.3931856871752505	75.37602664515286
GOTERM_BP_FAT	GO:0008064~regulation of actin polymerization or depolymerization	2	0.6920415224913495	0.08648085155449059	PLEK, NCK1	21	61	13528	21.120999219359874	1.0	0.3964791474021313	75.94578831052844
GOTERM_BP_FAT	GO:0008219~cell death	4	1.384083044982699	0.08698683305301526	BCL2, UBC, TP53, NFKBIA	21	719	13528	3.583813497582621	1.0	0.39660367112030204	76.15481114668086
GOTERM_BP_FAT	GO:0042129~regulation of T cell proliferation	2	0.6920415224913495	0.08783752957937799	PRKCQ, NCK1	21	62	13528	20.780337941628265	1.0	0.3979846477946076	76.50240742685178
GOTERM_BP_FAT	GO:0016265~death	4	1.384083044982699	0.08840298223021975	BCL2, UBC, TP53, NFKBIA	21	724	13528	3.5590634043672718	1.0	0.39831722391494784	76.73082092167878
GOTERM_BP_FAT	GO:0048666~neuron development	3	1.0380622837370241	0.08848112709592783	BCL2, WNT3A, UBC	21	339	13528	5.700800674252001	1.0	0.39688941008453404	76.76222334371846
GOTERM_BP_FAT	GO:0030832~regulation of actin filament length	2	0.6920415224913495	0.08919229338583928	PLEK, NCK1	21	63	13528	20.450491307634163	1.0	0.39774956033349607	77.04618620699846
GOTERM_BP_FAT	GO:0007167~enzyme linked receptor protein signaling pathway	3	1.0380622837370241	0.0898220400715606	BCAR1, NCK1, CD4	21	342	13528	5.65079365079365	1.0	0.3983105058484603	77.29492273639951
GOTERM_BP_FAT	GO:0031145~anaphase-promoting complex-dependent proteasomal ubiquitin-dependent protein catabolic process	2	0.6920415224913495	0.09189608857011525	PSMA2, UBC	21	65	13528	19.821245421245422	1.0	0.4039727828661185	78.09639712763152
GOTERM_BP_FAT	GO:0021537~telencephalon development	2	0.6920415224913495	0.09189608857011525	WNT3A, ID4	21	65	13528	19.821245421245422	1.0	0.4039727828661185	78.09639712763152
GOTERM_BP_FAT	GO:0051436~negative regulation of ubiquitin-protein ligase activity during mitotic cell cycle	2	0.6920415224913495	0.09189608857011525	PSMA2, UBC	21	65	13528	19.821245421245422	1.0	0.4039727828661185	78.09639712763152
GOTERM_BP_FAT	GO:0033273~response to vitamin	2	0.6920415224913495	0.09324512505882693	BCL2, PPARG	21	66	13528	19.52092352092352	1.0	0.40701027745145657	78.6033996860154
GOTERM_CC_FAT	GO:0044459~plasma membrane part	7	2.422145328719723	0.0938511280247055	PRKCQ, PLEK, BCAR1, ESR1, CASK, CD4, DLG2	20	2203	12782	2.0307308216068995	0.9999939973142704	0.8205062328988078	67.84785984208202
GOTERM_BP_FAT	GO:0051444~negative regulation of ubiquitin-protein ligase activity	2	0.6920415224913495	0.09459225754200355	PSMA2, UBC	21	67	13528	19.229566453447053	1.0	0.4099998734111435	79.09870304646836
GOTERM_BP_FAT	GO:0051352~negative regulation of ligase activity	2	0.6920415224913495	0.09459225754200355	PSMA2, UBC	21	67	13528	19.229566453447053	1.0	0.4099998734111435	79.09870304646836
GOTERM_CC_FAT	GO:0001726~ruffle	2	0.6920415224913495	0.09509532976141138	PLEK, BCAR1	20	67	12782	19.07761194029851	0.9999949237241478	0.7821321479270017	68.35250073684514
GOTERM_CC_FAT	GO:0042383~sarcolemma	2	0.6920415224913495	0.09509532976141138	PRKCQ, ESR1	20	67	12782	19.07761194029851	0.9999949237241478	0.7821321479270017	68.35250073684514
GOTERM_BP_FAT	GO:0051437~positive regulation of ubiquitin-protein ligase activity during mitotic cell cycle	2	0.6920415224913495	0.09593748856701355	PSMA2, UBC	21	68	13528	18.946778711484594	1.0	0.4129426631176434	79.5825763313207
GOTERM_BP_FAT	GO:0032869~cellular response to insulin stimulus	2	0.6920415224913495	0.09593748856701355	BCAR1, PPARG	21	68	13528	18.946778711484594	1.0	0.4129426631176434	79.5825763313207
GOTERM_BP_FAT	GO:0000902~cell morphogenesis	3	1.0380622837370241	0.09616171497068973	BCL2, WNT3A, UBC	21	356	13528	5.428571428571429	1.0	0.41202573969793266	79.66220216450203
GOTERM_MF_FAT	GO:0010843~promoter binding	2	0.6920415224913495	0.09632595223180043	ESR1, TP53	24	57	12983	18.980994152046783	0.9999928652002823	0.48230166775318417	68.56880746586104
GOTERM_CC_FAT	GO:0045202~synapse	3	1.0380622837370241	0.09647790399587075	PRKCQ, CASK, DLG2	20	355	12782	5.400845070422535	0.999995787587421	0.7472299259532826	68.90477331217004
GOTERM_BP_FAT	GO:0010720~positive regulation of cell development	2	0.6920415224913495	0.0972808206821302	BCL2, PPARG	21	69	13528	18.672187715665974	1.0	0.41415797083727435	80.05528249288619
GOTERM_BP_FAT	GO:0006839~mitochondrial transport	2	0.6920415224913495	0.0972808206821302	BCL2, TP53	21	69	13528	18.672187715665974	1.0	0.41415797083727435	80.05528249288619
GOTERM_BP_FAT	GO:0051924~regulation of calcium ion transport	2	0.6920415224913495	0.0972808206821302	BCL2, CALM2	21	69	13528	18.672187715665974	1.0	0.41415797083727435	80.05528249288619
GOTERM_MF_FAT	GO:0004879~ligand-dependent nuclear receptor activity	2	0.6920415224913495	0.0979339131708695	PPARG, ESR1	24	58	12983	18.653735632183906	0.9999942072120395	0.46989425983551236	69.20197685689347
GOTERM_BP_FAT	GO:0008285~negative regulation of cell proliferation	3	1.0380622837370241	0.09845769001241136	BCL2, PPARG, TP53	21	361	13528	5.353383458646617	1.0	0.4164588991564633	80.4609694473129
GOTERM_BP_FAT	GO:0043388~positive regulation of DNA binding	2	0.6920415224913495	0.09862225641903069	PRKCQ, CALM2	21	70	13528	18.40544217687075	1.0	0.41534545528284006	80.51707844842605
GOTERM_BP_FAT	GO:0051443~positive regulation of ubiquitin-protein ligase activity	2	0.6920415224913495	0.09862225641903069	PSMA2, UBC	21	70	13528	18.40544217687075	1.0	0.41534545528284006	80.51707844842605
GOTERM_BP_FAT	GO:0007229~integrin-mediated signaling pathway	2	0.6920415224913495	0.09862225641903069	PLEK, BCAR1	21	70	13528	18.40544217687075	1.0	0.41534545528284006	80.51707844842605
GOTERM_BP_FAT	GO:0007369~gastrulation	2	0.6920415224913495	0.09862225641903069	WNT3A, TP53	21	70	13528	18.40544217687075	1.0	0.41534545528284006	80.51707844842605
GOTERM_BP_FAT	GO:0015031~protein transport	4	1.384083044982699	0.09949475123448326	PLEK, PPARG, TP53, NFKBIA	21	762	13528	3.381577302837145	1.0	0.41660393024576425	80.8120438220919
GOTERM_MF_FAT	GO:0005198~structural molecule activity	4	1.384083044982699	0.09951378184188736	NCK1, WNT3A, UBC, CD4	24	634	12983	3.4129863301787586	0.9999952813557706	0.4583847778879324	69.81272766317619
GOTERM_BP_FAT	GO:0051439~regulation of ubiquitin-protein ligase activity during mitotic cell cycle	2	0.6920415224913495	0.09996179831409602	PSMA2, UBC	21	71	13528	18.14621059691482	1.0	0.41650606903939136	80.9682152256086
